# Supplementary material for: Comparison of Sample Preparation Methods Used for the Next-Generation Sequencing of Mycobacterium tuberculosis
Source: PLoS One. 2016 Feb 5;11(2):e0148676. doi: 10.1371/journal.pone.0148676 (PMC4744016; doi:10.1371/journal.pone.0148676)
Supplement: S2 Table — (XLSX) [file pone.0148676.s005.xlsx]

## Sheet: NX_ULC
#1_usercol	2_usercol	3_usercol	4_pct_at	5_pct_gc
gi|561108321|ref|NC_018143.2|	131899	132686	0.23507	0.76493
gi|561108321|ref|NC_018143.2|	149477	150336	0.23865	0.76135
gi|561108321|ref|NC_018143.2|	308307	308430	0.178862	0.821138
gi|561108321|ref|NC_018143.2|	334825	335870	0.189474	0.810526
gi|561108321|ref|NC_018143.2|	336139	336149	0.2	0.8
gi|561108321|ref|NC_018143.2|	336154	338692	0.233649	0.766351
gi|561108321|ref|NC_018143.2|	338699	338736	0.243243	0.756757
gi|561108321|ref|NC_018143.2|	580785	580796	0.181818	0.818182
gi|561108321|ref|NC_018143.2|	623281	623292	0.181818	0.818182
gi|561108321|ref|NC_018143.2|	623300	624168	0.229263	0.770737
gi|561108321|ref|NC_018143.2|	672005	672465	0.204348	0.795652
gi|561108321|ref|NC_018143.2|	672880	672930	0.2	0.8
gi|561108321|ref|NC_018143.2|	673119	673229	0.209091	0.790909
gi|561108321|ref|NC_018143.2|	673238	673391	0.281046	0.718954
gi|561108321|ref|NC_018143.2|	673434	673449	0.2	0.8
gi|561108321|ref|NC_018143.2|	674971	675433	0.194805	0.805195
gi|561108321|ref|NC_018143.2|	725168	725226	0.241379	0.758621
gi|561108321|ref|NC_018143.2|	725233	725265	0.25	0.75
gi|561108321|ref|NC_018143.2|	836186	837770	0.195707	0.804293
gi|561108321|ref|NC_018143.2|	837771	837828	0.210526	0.789474
gi|561108321|ref|NC_018143.2|	838828	838839	0.272727	0.727273
gi|561108321|ref|NC_018143.2|	838852	838898	0.195652	0.804348
gi|561108321|ref|NC_018143.2|	838904	838915	0.272727	0.727273
gi|561108321|ref|NC_018143.2|	838974	839261	0.1777	0.8223
gi|561108321|ref|NC_018143.2|	839285	839604	0.203762	0.796238
gi|561108321|ref|NC_018143.2|	839607	839987	0.228947	0.771053
gi|561108321|ref|NC_018143.2|	840018	840115	0.206186	0.793814
gi|561108321|ref|NC_018143.2|	840481	840612	0.145038	0.854962
gi|561108321|ref|NC_018143.2|	925378	926324	0.190275	0.809725
gi|561108321|ref|NC_018143.2|	926326	926358	0.0625	0.9375
gi|561108321|ref|NC_018143.2|	926381	926402	0.333333	0.666667
gi|561108321|ref|NC_018143.2|	926577	927057	0.15625	0.84375
gi|561108321|ref|NC_018143.2|	929888	929933	0.177778	0.822222
gi|561108321|ref|NC_018143.2|	931015	931040	0.48	0.52
gi|561108321|ref|NC_018143.2|	969544	969779	0.217021	0.782979
gi|561108321|ref|NC_018143.2|	969786	969811	0.16	0.84
gi|561108321|ref|NC_018143.2|	1091859	1091874	0.2	0.8
gi|561108321|ref|NC_018143.2|	1091923	1091976	0.169811	0.830189
gi|561108321|ref|NC_018143.2|	1091990	1092032	0.142857	0.857143
gi|561108321|ref|NC_018143.2|	1188529	1188541	0.25	0.75
gi|561108321|ref|NC_018143.2|	1188550	1188618	0.25	0.75
gi|561108321|ref|NC_018143.2|	1191572	1191592	0.2	0.8
gi|561108321|ref|NC_018143.2|	1203322	1203395	0.205479	0.794521
gi|561108321|ref|NC_018143.2|	1203396	1203436	0.25	0.75
gi|561108321|ref|NC_018143.2|	1212140	1212162	0.136364	0.863636
gi|561108321|ref|NC_018143.2|	1212180	1212657	0.180294	0.819706
gi|561108321|ref|NC_018143.2|	1216966	1217846	0.196591	0.803409
gi|561108321|ref|NC_018143.2|	1218355	1218486	0.282443	0.717557
gi|561108321|ref|NC_018143.2|	1218489	1218542	0.245283	0.754717
gi|561108321|ref|NC_018143.2|	1284485	1284571	0.255814	0.744186
gi|561108321|ref|NC_018143.2|	1385262	1386098	0.251196	0.748804
gi|561108321|ref|NC_018143.2|	1488451	1488483	0.15625	0.84375
gi|561108321|ref|NC_018143.2|	1488637	1489526	0.191226	0.808774
gi|561108321|ref|NC_018143.2|	1572810	1572828	0.222222	0.777778
gi|561108321|ref|NC_018143.2|	1572831	1573027	0.214286	0.785714
gi|561108321|ref|NC_018143.2|	1631337	1631352	0.266667	0.733333
gi|561108321|ref|NC_018143.2|	1631403	1631414	0.090909	0.909091
gi|561108321|ref|NC_018143.2|	1632191	1632206	0.2	0.8
gi|561108321|ref|NC_018143.2|	1632215	1632346	0.259542	0.740458
gi|561108321|ref|NC_018143.2|	1632391	1632407	0.5	0.5
gi|561108321|ref|NC_018143.2|	1632413	1632426	0.230769	0.769231
gi|561108321|ref|NC_018143.2|	1632453	1632495	0.142857	0.857143
gi|561108321|ref|NC_018143.2|	1632512	1632600	0.147727	0.852273
gi|561108321|ref|NC_018143.2|	1633086	1633099	0.230769	0.769231
gi|561108321|ref|NC_018143.2|	1633312	1633340	0.142857	0.857143
gi|561108321|ref|NC_018143.2|	1633544	1634167	0.187801	0.812199
gi|561108321|ref|NC_018143.2|	1634172	1634183	0.090909	0.909091
gi|561108321|ref|NC_018143.2|	1637025	1637840	0.180368	0.819632
gi|561108321|ref|NC_018143.2|	1864029	1864074	0.244444	0.755556
gi|561108321|ref|NC_018143.2|	1864116	1864132	0.3125	0.6875
gi|561108321|ref|NC_018143.2|	1879395	1879407	0.25	0.75
gi|561108321|ref|NC_018143.2|	1879413	1879683	0.314815	0.685185
gi|561108321|ref|NC_018143.2|	1982038	1982048	0.2	0.8
gi|561108321|ref|NC_018143.2|	1982052	1982196	0.354167	0.645833
gi|561108321|ref|NC_018143.2|	1990348	1990596	0.165323	0.834677
gi|561108321|ref|NC_018143.2|	1990633	1996095	0.313255	0.686745
gi|561108321|ref|NC_018143.2|	1997471	1997481	0.2	0.8
gi|561108321|ref|NC_018143.2|	1997811	1997896	0.317647	0.682353
gi|561108321|ref|NC_018143.2|	1998084	1998113	0.344828	0.655172
gi|561108321|ref|NC_018143.2|	1998115	1998315	0.305	0.695
gi|561108321|ref|NC_018143.2|	1998380	1998401	0.428571	0.571429
gi|561108321|ref|NC_018143.2|	1998480	1998848	0.366848	0.633152
gi|561108321|ref|NC_018143.2|	2001234	2001502	0.208955	0.791045
gi|561108321|ref|NC_018143.2|	2001556	2001573	0.470588	0.529412
gi|561108321|ref|NC_018143.2|	2001574	2001710	0.205882	0.794118
gi|561108321|ref|NC_018143.2|	2002170	2002244	0.202703	0.797297
gi|561108321|ref|NC_018143.2|	2025843	2025853	0.3	0.7
gi|561108321|ref|NC_018143.2|	2028294	2028443	0.395973	0.604027
gi|561108321|ref|NC_018143.2|	2045754	2045777	0.173913	0.826087
gi|561108321|ref|NC_018143.2|	2045778	2045821	0.302326	0.697674
gi|561108321|ref|NC_018143.2|	2045993	2046178	0.302703	0.697297
gi|561108321|ref|NC_018143.2|	2046183	2046207	0.291667	0.708333
gi|561108321|ref|NC_018143.2|	2061609	2062078	0.189765	0.810235
gi|561108321|ref|NC_018143.2|	2062082	2062124	0.095238	0.904762
gi|561108321|ref|NC_018143.2|	2146034	2146124	0.166667	0.833333
gi|561108321|ref|NC_018143.2|	2146130	2146141	0.090909	0.909091
gi|561108321|ref|NC_018143.2|	2262715	2262890	0.308571	0.691429
gi|561108321|ref|NC_018143.2|	2338191	2338201	0.4	0.6
gi|561108321|ref|NC_018143.2|	2338242	2338255	0.076923	0.923077
gi|561108321|ref|NC_018143.2|	2339433	2340155	0.282548	0.717452
gi|561108321|ref|NC_018143.2|	2357448	2357605	0.235669	0.764331
gi|561108321|ref|NC_018143.2|	2387361	2387381	0.15	0.85
gi|561108321|ref|NC_018143.2|	2387396	2387421	0.04	0.96
gi|561108321|ref|NC_018143.2|	2387426	2387679	0.193676	0.806324
gi|561108321|ref|NC_018143.2|	2387684	2387699	0.4	0.6
gi|561108321|ref|NC_018143.2|	2423457	2423483	0.269231	0.730769
gi|561108321|ref|NC_018143.2|	2423544	2423570	0.115385	0.884615
gi|561108321|ref|NC_018143.2|	2423572	2423698	0.198413	0.801587
gi|561108321|ref|NC_018143.2|	2423754	2424321	0.179894	0.820106
gi|561108321|ref|NC_018143.2|	2462540	2462577	0.324324	0.675676
gi|561108321|ref|NC_018143.2|	2462589	2462606	0.058824	0.941176
gi|561108321|ref|NC_018143.2|	2470062	2470097	0.228571	0.771429
gi|561108321|ref|NC_018143.2|	2693201	2693469	0.152985	0.847015
gi|561108321|ref|NC_018143.2|	2693482	2693503	0.095238	0.904762
gi|561108321|ref|NC_018143.2|	2693523	2693534	0.272727	0.727273
gi|561108321|ref|NC_018143.2|	2693650	2693665	0.133333	0.866667
gi|561108321|ref|NC_018143.2|	2693668	2693763	0.242105	0.757895
gi|561108321|ref|NC_018143.2|	2801847	2802418	0.21366	0.78634
gi|561108321|ref|NC_018143.2|	2802419	2802478	0.220339	0.779661
gi|561108321|ref|NC_018143.2|	2802522	2802543	0.238095	0.761905
gi|561108321|ref|NC_018143.2|	2802561	2802587	0.192308	0.807692
gi|561108321|ref|NC_018143.2|	2802593	2802655	0.193548	0.806452
gi|561108321|ref|NC_018143.2|	2802669	2802780	0.225225	0.774775
gi|561108321|ref|NC_018143.2|	2802784	2803054	0.218519	0.781482
gi|561108321|ref|NC_018143.2|	2803957	2803967	0.3	0.7
gi|561108321|ref|NC_018143.2|	2803998	2804009	0.272727	0.727273
gi|561108321|ref|NC_018143.2|	2804029	2804132	0.223301	0.776699
gi|561108321|ref|NC_018143.2|	2804307	2805785	0.223951	0.776049
gi|561108321|ref|NC_018143.2|	2822616	2822737	0.264463	0.735537
gi|561108321|ref|NC_018143.2|	2880106	2880300	0.221649	0.778351
gi|561108321|ref|NC_018143.2|	2960417	2960448	0.193548	0.806452
gi|561108321|ref|NC_018143.2|	2960457	2961988	0.242978	0.757022
gi|561108321|ref|NC_018143.2|	2961992	2962011	0.210526	0.789474
gi|561108321|ref|NC_018143.2|	3054558	3054675	0.111111	0.888889
gi|561108321|ref|NC_018143.2|	3054933	3055005	0.194444	0.805556
gi|561108321|ref|NC_018143.2|	3055010	3055032	0.318182	0.681818
gi|561108321|ref|NC_018143.2|	3055034	3055192	0.202532	0.797468
gi|561108321|ref|NC_018143.2|	3248294	3248355	0.245902	0.754098
gi|561108321|ref|NC_018143.2|	3258333	3258410	0.298701	0.701299
gi|561108321|ref|NC_018143.2|	3377565	3377661	0.510417	0.489583
gi|561108321|ref|NC_018143.2|	3377668	3377680	0.5	0.5
gi|561108321|ref|NC_018143.2|	3378244	3378265	0.285714	0.714286
gi|561108321|ref|NC_018143.2|	3379336	3379377	0.560976	0.439024
gi|561108321|ref|NC_018143.2|	3379413	3379423	0.3	0.7
gi|561108321|ref|NC_018143.2|	3379586	3379643	0.22807	0.77193
gi|561108321|ref|NC_018143.2|	3379654	3379665	0.181818	0.818182
gi|561108321|ref|NC_018143.2|	3379666	3379713	0.191489	0.808511
gi|561108321|ref|NC_018143.2|	3380101	3380116	0.466667	0.533333
gi|561108321|ref|NC_018143.2|	3742274	3742547	0.201465	0.798535
gi|561108321|ref|NC_018143.2|	3745813	3745996	0.31694	0.68306
gi|561108321|ref|NC_018143.2|	3767077	3767107	0.2	0.8
gi|561108321|ref|NC_018143.2|	3767113	3767138	0.24	0.76
gi|561108321|ref|NC_018143.2|	3802328	3802393	0.107692	0.892308
gi|561108321|ref|NC_018143.2|	3803545	3803558	0.153846	0.846154
gi|561108321|ref|NC_018143.2|	3803560	3803573	0.076923	0.923077
gi|561108321|ref|NC_018143.2|	3803585	3803613	0.142857	0.857143
gi|561108321|ref|NC_018143.2|	3803615	3803653	0.289474	0.710526
gi|561108321|ref|NC_018143.2|	3803655	3803665	0.2	0.8
gi|561108321|ref|NC_018143.2|	3803669	3803679	0.4	0.6
gi|561108321|ref|NC_018143.2|	3803680	3803694	0.071429	0.928571
gi|561108321|ref|NC_018143.2|	3842468	3847005	0.379766	0.620234
gi|561108321|ref|NC_018143.2|	3847012	3847042	0.466667	0.533333
gi|561108321|ref|NC_018143.2|	3878741	3878827	0.151163	0.848837
gi|561108321|ref|NC_018143.2|	3896890	3896905	0.333333	0.666667
gi|561108321|ref|NC_018143.2|	3928636	3928807	0.204678	0.795322
gi|561108321|ref|NC_018143.2|	3928811	3928823	0.5	0.5
gi|561108321|ref|NC_018143.2|	3931415	3931425	0.4	0.6
gi|561108321|ref|NC_018143.2|	3931426	3931439	0.076923	0.923077
gi|561108321|ref|NC_018143.2|	3931560	3931572	0	1
gi|561108321|ref|NC_018143.2|	3931588	3932017	0.146853	0.853147
gi|561108321|ref|NC_018143.2|	3946416	3946450	0.176471	0.823529
gi|561108321|ref|NC_018143.2|	3946453	3946467	0.142857	0.857143
gi|561108321|ref|NC_018143.2|	3946574	3946804	0.152174	0.847826
gi|561108321|ref|NC_018143.2|	3946815	3946826	0.181818	0.818182
gi|561108321|ref|NC_018143.2|	3946836	3946973	0.182482	0.817518
gi|561108321|ref|NC_018143.2|	3950168	3950188	0.1	0.9
gi|561108321|ref|NC_018143.2|	3950218	3950241	0.173913	0.826087
gi|561108321|ref|NC_018143.2|	4032017	4032033	0.125	0.875
gi|561108321|ref|NC_018143.2|	4032041	4032778	0.229308	0.770692
gi|561108321|ref|NC_018143.2|	4032781	4032807	0.115385	0.884615
gi|561108321|ref|NC_018143.2|	4037026	4037037	0.272727	0.727273
gi|561108321|ref|NC_018143.2|	4037043	4037525	0.213693	0.786307
gi|561108321|ref|NC_018143.2|	4037537	4037559	0.045455	0.954545
gi|561108321|ref|NC_018143.2|	4037577	4037588	0.454545	0.545455
gi|561108321|ref|NC_018143.2|	4037704	4037723	0.105263	0.894737
gi|561108321|ref|NC_018143.2|	4037727	4037776	0.204082	0.795918
gi|561108321|ref|NC_018143.2|	4094236	4094428	0.166667	0.833333
gi|561108321|ref|NC_018143.2|	4094435	4094458	0.043478	0.956522
gi|561108321|ref|NC_018143.2|	4201399	4201460	0.262295	0.737705
gi|561108321|ref|NC_018143.2|	4201464	4201477	0.538462	0.461538
gi|561108321|ref|NC_018143.2|	4353316	4354078	0.28084	0.71916
gi|561108321|ref|NC_018143.2|	4361236	4361250	0.142857	0.857143
gi|561108321|ref|NC_018143.2|	4368757	4368813	0.285714	0.714286
gi|561108321|ref|NC_018143.2|	4369772	4369807	0.171429	0.828571
gi|561108321|ref|NC_018143.2|	4369809	4369820	0.454545	0.545455

## Sheet: TS_ULC
#1_usercol	2_usercol	3_usercol	4_pct_at	5_pct_gc
gi|561108321|ref|NC_018143.2|	150069	150092	0.26087	0.73913
gi|561108321|ref|NC_018143.2|	150204	150264	0.266667	0.733333
gi|561108321|ref|NC_018143.2|	150269	150523	0.181102	0.818898
gi|561108321|ref|NC_018143.2|	150557	150577	0.15	0.85
gi|561108321|ref|NC_018143.2|	333833	334014	0.21547	0.78453
gi|561108321|ref|NC_018143.2|	334037	334071	0.147059	0.852941
gi|561108321|ref|NC_018143.2|	334193	334231	0.263158	0.736842
gi|561108321|ref|NC_018143.2|	334236	334246	0.2	0.8
gi|561108321|ref|NC_018143.2|	335227	335569	0.160819	0.839181
gi|561108321|ref|NC_018143.2|	335570	335820	0.176	0.824
gi|561108321|ref|NC_018143.2|	336154	337412	0.266296	0.733704
gi|561108321|ref|NC_018143.2|	338056	338200	0.222222	0.777778
gi|561108321|ref|NC_018143.2|	338225	338282	0.210526	0.789474
gi|561108321|ref|NC_018143.2|	338300	338364	0.171875	0.828125
gi|561108321|ref|NC_018143.2|	338372	338513	0.163121	0.836879
gi|561108321|ref|NC_018143.2|	338527	338560	0.121212	0.878788
gi|561108321|ref|NC_018143.2|	425251	425285	0.323529	0.676471
gi|561108321|ref|NC_018143.2|	456187	456252	0.415385	0.584615
gi|561108321|ref|NC_018143.2|	624208	624372	0.158537	0.841463
gi|561108321|ref|NC_018143.2|	624376	624399	0.043478	0.956522
gi|561108321|ref|NC_018143.2|	672737	672752	0.066667	0.933333
gi|561108321|ref|NC_018143.2|	672756	672840	0.25	0.75
gi|561108321|ref|NC_018143.2|	673469	673571	0.107843	0.892157
gi|561108321|ref|NC_018143.2|	840140	840201	0.131148	0.868852
gi|561108321|ref|NC_018143.2|	840204	840501	0.175084	0.824916
gi|561108321|ref|NC_018143.2|	926999	927378	0.176781	0.823219
gi|561108321|ref|NC_018143.2|	928519	928543	0.166667	0.833333
gi|561108321|ref|NC_018143.2|	928581	928609	0.25	0.75
gi|561108321|ref|NC_018143.2|	928709	929198	0.190184	0.809816
gi|561108321|ref|NC_018143.2|	1091004	1091083	0.227848	0.772152
gi|561108321|ref|NC_018143.2|	1091088	1091103	0.2	0.8
gi|561108321|ref|NC_018143.2|	1091109	1091128	0.157895	0.842105
gi|561108321|ref|NC_018143.2|	1091449	1091681	0.176724	0.823276
gi|561108321|ref|NC_018143.2|	1091879	1091987	0.231481	0.768519
gi|561108321|ref|NC_018143.2|	1188678	1189817	0.18525	0.81475
gi|561108321|ref|NC_018143.2|	1189819	1189831	0.25	0.75
gi|561108321|ref|NC_018143.2|	1189840	1189874	0.176471	0.823529
gi|561108321|ref|NC_018143.2|	1189900	1190020	0.241667	0.758333
gi|561108321|ref|NC_018143.2|	1190021	1190053	0.375	0.625
gi|561108321|ref|NC_018143.2|	1190139	1191541	0.291013	0.708987
gi|561108321|ref|NC_018143.2|	1212171	1212245	0.121622	0.878378
gi|561108321|ref|NC_018143.2|	1212873	1212891	0.111111	0.888889
gi|561108321|ref|NC_018143.2|	1212898	1212915	0.294118	0.705882
gi|561108321|ref|NC_018143.2|	1212926	1212937	0.090909	0.909091
gi|561108321|ref|NC_018143.2|	1212958	1212971	0.153846	0.846154
gi|561108321|ref|NC_018143.2|	1213356	1213403	0.234043	0.765957
gi|561108321|ref|NC_018143.2|	1213408	1213447	0.153846	0.846154
gi|561108321|ref|NC_018143.2|	1213452	1213684	0.258621	0.741379
gi|561108321|ref|NC_018143.2|	1217746	1218052	0.120915	0.879085
gi|561108321|ref|NC_018143.2|	1385147	1385224	0.194805	0.805195
gi|561108321|ref|NC_018143.2|	1488506	1488628	0.180328	0.819672
gi|561108321|ref|NC_018143.2|	1573247	1573361	0.175439	0.824561
gi|561108321|ref|NC_018143.2|	1618481	1619031	0.198182	0.801818
gi|561108321|ref|NC_018143.2|	1631601	1631868	0.161049	0.838951
gi|561108321|ref|NC_018143.2|	1632596	1632633	0.162162	0.837838
gi|561108321|ref|NC_018143.2|	1633452	1633578	0.253968	0.746032
gi|561108321|ref|NC_018143.2|	1636887	1637024	0.175182	0.824818
gi|561108321|ref|NC_018143.2|	2025862	2028037	0.331034	0.668966
gi|561108321|ref|NC_018143.2|	2061535	2061545	0	1
gi|561108321|ref|NC_018143.2|	2061559	2061575	0.25	0.75
gi|561108321|ref|NC_018143.2|	2693363	2693430	0.149254	0.850746
gi|561108321|ref|NC_018143.2|	2803619	2803675	0.142857	0.857143
gi|561108321|ref|NC_018143.2|	3054651	3054840	0.15873	0.84127
gi|561108321|ref|NC_018143.2|	3163554	3163630	0.302632	0.697368
gi|561108321|ref|NC_018143.2|	3163760	3163787	0.074074	0.925926
gi|561108321|ref|NC_018143.2|	3163810	3163827	0.352941	0.647059
gi|561108321|ref|NC_018143.2|	3163838	3163851	0.230769	0.769231
gi|561108321|ref|NC_018143.2|	3163875	3163888	0.307692	0.692308
gi|561108321|ref|NC_018143.2|	3448504	3450794	0.331441	0.668559
gi|561108321|ref|NC_018143.2|	3552582	3552708	0.404762	0.595238
gi|561108321|ref|NC_018143.2|	3737458	3737635	0.19774	0.80226
gi|561108321|ref|NC_018143.2|	3738115	3738141	0.307692	0.692308
gi|561108321|ref|NC_018143.2|	3738169	3738998	0.186972	0.813028
gi|561108321|ref|NC_018143.2|	3739043	3739055	0.166667	0.833333
gi|561108321|ref|NC_018143.2|	3739403	3739466	0.190476	0.809524
gi|561108321|ref|NC_018143.2|	3739486	3739530	0.272727	0.727273
gi|561108321|ref|NC_018143.2|	3739531	3739569	0.236842	0.763158
gi|561108321|ref|NC_018143.2|	3739583	3739716	0.180451	0.819549
gi|561108321|ref|NC_018143.2|	3739721	3739761	0.25	0.75
gi|561108321|ref|NC_018143.2|	3739783	3739807	0.291667	0.708333
gi|561108321|ref|NC_018143.2|	3779806	3779979	0.225434	0.774566
gi|561108321|ref|NC_018143.2|	3779980	3779990	0.1	0.9
gi|561108321|ref|NC_018143.2|	3802375	3802856	0.176715	0.823285
gi|561108321|ref|NC_018143.2|	3802869	3802938	0.173913	0.826087
gi|561108321|ref|NC_018143.2|	3802943	3802969	0.115385	0.884615
gi|561108321|ref|NC_018143.2|	3802980	3803119	0.201439	0.798561
gi|561108321|ref|NC_018143.2|	3803126	3803297	0.192982	0.807018
gi|561108321|ref|NC_018143.2|	3842440	3842454	0.642857	0.357143
gi|561108321|ref|NC_018143.2|	3842458	3842485	0.444444	0.555556
gi|561108321|ref|NC_018143.2|	3842488	3846813	0.379191	0.620809
gi|561108321|ref|NC_018143.2|	3927310	3928654	0.186756	0.813244
gi|561108321|ref|NC_018143.2|	3928658	3928668	0.1	0.9
gi|561108321|ref|NC_018143.2|	3928680	3928690	0	1
gi|561108321|ref|NC_018143.2|	3928978	3929035	0.210526	0.789474
gi|561108321|ref|NC_018143.2|	3930372	3930724	0.173295	0.826705
gi|561108321|ref|NC_018143.2|	3932445	3932458	0.153846	0.846154
gi|561108321|ref|NC_018143.2|	3932466	3932484	0.277778	0.722222
gi|561108321|ref|NC_018143.2|	3932489	3933873	0.183526	0.816474
gi|561108321|ref|NC_018143.2|	3933882	3933898	0.0625	0.9375
gi|561108321|ref|NC_018143.2|	3934036	3934418	0.180628	0.819372
gi|561108321|ref|NC_018143.2|	3934419	3934434	0.2	0.8
gi|561108321|ref|NC_018143.2|	3934548	3934626	0.230769	0.769231
gi|561108321|ref|NC_018143.2|	3934747	3934799	0.211538	0.788462
gi|561108321|ref|NC_018143.2|	3934866	3934882	0.0625	0.9375
gi|561108321|ref|NC_018143.2|	3934892	3934915	0.173913	0.826087
gi|561108321|ref|NC_018143.2|	3934917	3934948	0.129032	0.870968
gi|561108321|ref|NC_018143.2|	3934949	3936493	0.186529	0.813471
gi|561108321|ref|NC_018143.2|	3936504	3936517	0	1
gi|561108321|ref|NC_018143.2|	3936545	3936618	0.178082	0.821918
gi|561108321|ref|NC_018143.2|	3940950	3940961	0.181818	0.818182
gi|561108321|ref|NC_018143.2|	3940967	3940990	0.217391	0.782609
gi|561108321|ref|NC_018143.2|	3940991	3941082	0.120879	0.879121
gi|561108321|ref|NC_018143.2|	3941617	3941635	0.277778	0.722222
gi|561108321|ref|NC_018143.2|	3941650	3942409	0.197628	0.802372
gi|561108321|ref|NC_018143.2|	3942995	3943617	0.175241	0.824759
gi|561108321|ref|NC_018143.2|	3943635	3943669	0.176471	0.823529
gi|561108321|ref|NC_018143.2|	3943733	3943882	0.234899	0.765101
gi|561108321|ref|NC_018143.2|	3943914	3943933	0.157895	0.842105
gi|561108321|ref|NC_018143.2|	3943934	3944121	0.213904	0.786096
gi|561108321|ref|NC_018143.2|	3944412	3944436	0.25	0.75
gi|561108321|ref|NC_018143.2|	3944441	3944832	0.161125	0.838875
gi|561108321|ref|NC_018143.2|	3946481	3946698	0.16129	0.83871
gi|561108321|ref|NC_018143.2|	3947045	3949540	0.175551	0.824449
gi|561108321|ref|NC_018143.2|	3949669	3950160	0.187373	0.812627

## Sheet: nodiff_pval>0.2_ULC
#1_usercol	2_usercol	3_usercol	4_pct_at	5_pct_gc
gi|561108321|ref|NC_018143.2|	150056	150460	0.193069	0.806931
gi|561108321|ref|NC_018143.2|	150493	150849	0.207865	0.792135
gi|561108321|ref|NC_018143.2|	279515	279590	0.386667	0.613333
gi|561108321|ref|NC_018143.2|	333817	333828	0	1
gi|561108321|ref|NC_018143.2|	334009	334303	0.193878	0.806122
gi|561108321|ref|NC_018143.2|	334658	334791	0.315789	0.684211
gi|561108321|ref|NC_018143.2|	334794	334931	0.313869	0.686131
gi|561108321|ref|NC_018143.2|	335177	335870	0.167388	0.832612
gi|561108321|ref|NC_018143.2|	336134	336147	0.153846	0.846154
gi|561108321|ref|NC_018143.2|	336150	337553	0.26087	0.73913
gi|561108321|ref|NC_018143.2|	337951	338633	0.175953	0.824047
gi|561108321|ref|NC_018143.2|	340424	340434	0.3	0.7
gi|561108321|ref|NC_018143.2|	340441	340451	0.1	0.9
gi|561108321|ref|NC_018143.2|	340457	340481	0.166667	0.833333
gi|561108321|ref|NC_018143.2|	361874	361912	0.236842	0.763158
gi|561108321|ref|NC_018143.2|	361926	362002	0.236842	0.763158
gi|561108321|ref|NC_018143.2|	362008	362018	0.2	0.8
gi|561108321|ref|NC_018143.2|	362217	362250	0.212121	0.787879
gi|561108321|ref|NC_018143.2|	362309	362602	0.225256	0.774744
gi|561108321|ref|NC_018143.2|	362632	362685	0.245283	0.754717
gi|561108321|ref|NC_018143.2|	362696	362722	0.192308	0.807692
gi|561108321|ref|NC_018143.2|	362753	362790	0.243243	0.756757
gi|561108321|ref|NC_018143.2|	362855	362870	0.133333	0.866667
gi|561108321|ref|NC_018143.2|	425228	425294	0.333333	0.666667
gi|561108321|ref|NC_018143.2|	623260	623314	0.148148	0.851852
gi|561108321|ref|NC_018143.2|	624113	624403	0.155172	0.844828
gi|561108321|ref|NC_018143.2|	672083	673144	0.215834	0.784166
gi|561108321|ref|NC_018143.2|	673166	673739	0.207679	0.792321
gi|561108321|ref|NC_018143.2|	673741	673826	0.188235	0.811765
gi|561108321|ref|NC_018143.2|	674505	674516	0.090909	0.909091
gi|561108321|ref|NC_018143.2|	674751	674788	0.135135	0.864865
gi|561108321|ref|NC_018143.2|	674828	675141	0.194888	0.805112
gi|561108321|ref|NC_018143.2|	746666	746678	0.166667	0.833333
gi|561108321|ref|NC_018143.2|	836210	836279	0.231884	0.768116
gi|561108321|ref|NC_018143.2|	837087	837177	0.222222	0.777778
gi|561108321|ref|NC_018143.2|	837257	837295	0.131579	0.868421
gi|561108321|ref|NC_018143.2|	837649	837906	0.210117	0.789883
gi|561108321|ref|NC_018143.2|	837931	837941	0.3	0.7
gi|561108321|ref|NC_018143.2|	838892	839448	0.172662	0.827338
gi|561108321|ref|NC_018143.2|	839562	839634	0.333333	0.666667
gi|561108321|ref|NC_018143.2|	839760	839788	0.285714	0.714286
gi|561108321|ref|NC_018143.2|	839805	840549	0.174731	0.825269
gi|561108321|ref|NC_018143.2|	925406	925626	0.190909	0.809091
gi|561108321|ref|NC_018143.2|	926025	927441	0.185028	0.814972
gi|561108321|ref|NC_018143.2|	927449	927459	0.2	0.8
gi|561108321|ref|NC_018143.2|	928410	928428	0.111111	0.888889
gi|561108321|ref|NC_018143.2|	928502	928523	0.142857	0.857143
gi|561108321|ref|NC_018143.2|	928594	928654	0.183333	0.816667
gi|561108321|ref|NC_018143.2|	928663	928737	0.216216	0.783784
gi|561108321|ref|NC_018143.2|	928739	928763	0	1
gi|561108321|ref|NC_018143.2|	928871	929267	0.176768	0.823232
gi|561108321|ref|NC_018143.2|	929805	929840	0.257143	0.742857
gi|561108321|ref|NC_018143.2|	929844	929856	0.333333	0.666667
gi|561108321|ref|NC_018143.2|	968870	968899	0.172414	0.827586
gi|561108321|ref|NC_018143.2|	968911	968955	0.295455	0.704545
gi|561108321|ref|NC_018143.2|	968961	968971	0	1
gi|561108321|ref|NC_018143.2|	986674	986818	0.388889	0.611111
gi|561108321|ref|NC_018143.2|	1090953	1090963	0.2	0.8
gi|561108321|ref|NC_018143.2|	1090964	1092011	0.191977	0.808023
gi|561108321|ref|NC_018143.2|	1093832	1093879	0.212766	0.787234
gi|561108321|ref|NC_018143.2|	1095650	1095662	0.25	0.75
gi|561108321|ref|NC_018143.2|	1095695	1095708	0.076923	0.923077
gi|561108321|ref|NC_018143.2|	1095716	1095727	0.090909	0.909091
gi|561108321|ref|NC_018143.2|	1095729	1095742	0.076923	0.923077
gi|561108321|ref|NC_018143.2|	1188628	1189844	0.181743	0.818257
gi|561108321|ref|NC_018143.2|	1189853	1189868	0.266667	0.733333
gi|561108321|ref|NC_018143.2|	1189873	1189913	0.175	0.825
gi|561108321|ref|NC_018143.2|	1190100	1190594	0.368421	0.631579
gi|561108321|ref|NC_018143.2|	1190737	1190808	0.309859	0.690141
gi|561108321|ref|NC_018143.2|	1190891	1190927	0.277778	0.722222
gi|561108321|ref|NC_018143.2|	1190929	1191602	0.182764	0.817236
gi|561108321|ref|NC_018143.2|	1212118	1213495	0.191721	0.808279
gi|561108321|ref|NC_018143.2|	1217063	1217207	0.215278	0.784722
gi|561108321|ref|NC_018143.2|	1217511	1218384	0.164948	0.835052
gi|561108321|ref|NC_018143.2|	1218538	1218587	0.204082	0.795918
gi|561108321|ref|NC_018143.2|	1283524	1283534	0.1	0.9
gi|561108321|ref|NC_018143.2|	1284485	1284570	0.258824	0.741176
gi|561108321|ref|NC_018143.2|	1313139	1313394	0.360784	0.639216
gi|561108321|ref|NC_018143.2|	1385106	1385122	0.0625	0.9375
gi|561108321|ref|NC_018143.2|	1385128	1385384	0.175781	0.824219
gi|561108321|ref|NC_018143.2|	1488436	1488901	0.191398	0.808602
gi|561108321|ref|NC_018143.2|	1489212	1489519	0.172638	0.827362
gi|561108321|ref|NC_018143.2|	1543294	1543305	0.272727	0.727273
gi|561108321|ref|NC_018143.2|	1572355	1572373	0.222222	0.777778
gi|561108321|ref|NC_018143.2|	1572376	1572386	0.1	0.9
gi|561108321|ref|NC_018143.2|	1572401	1572428	0.074074	0.925926
gi|561108321|ref|NC_018143.2|	1572435	1572453	0.222222	0.777778
gi|561108321|ref|NC_018143.2|	1572519	1572551	0.21875	0.78125
gi|561108321|ref|NC_018143.2|	1572566	1572583	0.117647	0.882353
gi|561108321|ref|NC_018143.2|	1572831	1572873	0.238095	0.761905
gi|561108321|ref|NC_018143.2|	1573000	1573394	0.172589	0.827411
gi|561108321|ref|NC_018143.2|	1618395	1618405	0.2	0.8
gi|561108321|ref|NC_018143.2|	1618408	1618565	0.242038	0.757962
gi|561108321|ref|NC_018143.2|	1618609	1619049	0.190909	0.809091
gi|561108321|ref|NC_018143.2|	1619060	1619077	0.294118	0.705882
gi|561108321|ref|NC_018143.2|	1631383	1631447	0.21875	0.78125
gi|561108321|ref|NC_018143.2|	1631451	1631474	0.26087	0.73913
gi|561108321|ref|NC_018143.2|	1631475	1631485	0.1	0.9
gi|561108321|ref|NC_018143.2|	1631489	1631506	0.176471	0.823529
gi|561108321|ref|NC_018143.2|	1631509	1632288	0.202824	0.797176
gi|561108321|ref|NC_018143.2|	1632337	1632398	0.229508	0.770492
gi|561108321|ref|NC_018143.2|	1632399	1632804	0.195062	0.804938
gi|561108321|ref|NC_018143.2|	1633020	1633062	0.333333	0.666667
gi|561108321|ref|NC_018143.2|	1633154	1633177	0.173913	0.826087
gi|561108321|ref|NC_018143.2|	1633179	1633695	0.189922	0.810078
gi|561108321|ref|NC_018143.2|	1633979	1634140	0.173913	0.826087
gi|561108321|ref|NC_018143.2|	1636721	1636756	0.171429	0.828571
gi|561108321|ref|NC_018143.2|	1636767	1637749	0.184318	0.815682
gi|561108321|ref|NC_018143.2|	1655835	1655862	0.074074	0.925926
gi|561108321|ref|NC_018143.2|	1656064	1656074	0.3	0.7
gi|561108321|ref|NC_018143.2|	1656103	1656201	0.163265	0.836735
gi|561108321|ref|NC_018143.2|	1779289	1781524	0.345414	0.654586
gi|561108321|ref|NC_018143.2|	1781525	1781614	0.258427	0.741573
gi|561108321|ref|NC_018143.2|	1781774	1782738	0.339212	0.660788
gi|561108321|ref|NC_018143.2|	1782739	1788513	0.341704	0.658296
gi|561108321|ref|NC_018143.2|	1955622	1955643	0.190476	0.809524
gi|561108321|ref|NC_018143.2|	1987464	1987709	0.42449	0.57551
gi|561108321|ref|NC_018143.2|	1989066	1996105	0.306578	0.693422
gi|561108321|ref|NC_018143.2|	1997464	1997496	0.3125	0.6875
gi|561108321|ref|NC_018143.2|	1998613	1998848	0.370213	0.629787
gi|561108321|ref|NC_018143.2|	2025841	2028439	0.338337	0.661663
gi|561108321|ref|NC_018143.2|	2061497	2061509	0.083333	0.916667
gi|561108321|ref|NC_018143.2|	2061511	2062132	0.173913	0.826087
gi|561108321|ref|NC_018143.2|	2062142	2062155	0.153846	0.846154
gi|561108321|ref|NC_018143.2|	2074528	2074551	0.304348	0.695652
gi|561108321|ref|NC_018143.2|	2146028	2146072	0.136364	0.863636
gi|561108321|ref|NC_018143.2|	2163823	2164013	0.457895	0.542105
gi|561108321|ref|NC_018143.2|	2235385	2237940	0.324853	0.675147
gi|561108321|ref|NC_018143.2|	2339433	2339449	0.625	0.375
gi|561108321|ref|NC_018143.2|	2356860	2356881	0.380952	0.619048
gi|561108321|ref|NC_018143.2|	2356935	2356983	0.145833	0.854167
gi|561108321|ref|NC_018143.2|	2356994	2357010	0.25	0.75
gi|561108321|ref|NC_018143.2|	2361946	2362150	0.318627	0.681373
gi|561108321|ref|NC_018143.2|	2362249	2362273	0.291667	0.708333
gi|561108321|ref|NC_018143.2|	2362370	2362977	0.336079	0.663921
gi|561108321|ref|NC_018143.2|	2363185	2363689	0.323413	0.676587
gi|561108321|ref|NC_018143.2|	2387354	2387365	0.272727	0.727273
gi|561108321|ref|NC_018143.2|	2387372	2387550	0.191011	0.808989
gi|561108321|ref|NC_018143.2|	2423480	2423506	0.153846	0.846154
gi|561108321|ref|NC_018143.2|	2423509	2423957	0.196429	0.803571
gi|561108321|ref|NC_018143.2|	2545206	2550008	0.377135	0.622865
gi|561108321|ref|NC_018143.2|	2551383	2551685	0.400662	0.599338
gi|561108321|ref|NC_018143.2|	2693314	2693533	0.150685	0.849315
gi|561108321|ref|NC_018143.2|	2693549	2693559	0.5	0.5
gi|561108321|ref|NC_018143.2|	2751619	2751685	0.393939	0.606061
gi|561108321|ref|NC_018143.2|	2795960	2795982	0.227273	0.772727
gi|561108321|ref|NC_018143.2|	2795991	2796012	0.047619	0.952381
gi|561108321|ref|NC_018143.2|	2796022	2796035	0.230769	0.769231
gi|561108321|ref|NC_018143.2|	2801835	2801860	0.16	0.84
gi|561108321|ref|NC_018143.2|	2801897	2801911	0.142857	0.857143
gi|561108321|ref|NC_018143.2|	2802279	2802322	0.116279	0.883721
gi|561108321|ref|NC_018143.2|	2802349	2802446	0.237113	0.762887
gi|561108321|ref|NC_018143.2|	2802467	2802522	0.254545	0.745455
gi|561108321|ref|NC_018143.2|	2802536	2803109	0.211169	0.788831
gi|561108321|ref|NC_018143.2|	2803116	2803127	0.272727	0.727273
gi|561108321|ref|NC_018143.2|	2803130	2803177	0.212766	0.787234
gi|561108321|ref|NC_018143.2|	2803180	2803202	0.181818	0.818182
gi|561108321|ref|NC_018143.2|	2803256	2803280	0.25	0.75
gi|561108321|ref|NC_018143.2|	2803292	2803631	0.218289	0.781711
gi|561108321|ref|NC_018143.2|	2803658	2803793	0.207407	0.792593
gi|561108321|ref|NC_018143.2|	2803876	2803886	0.1	0.9
gi|561108321|ref|NC_018143.2|	2922691	2922705	0.285714	0.714286
gi|561108321|ref|NC_018143.2|	2922709	2922848	0.172662	0.827338
gi|561108321|ref|NC_018143.2|	2950642	2950779	0.357664	0.642336
gi|561108321|ref|NC_018143.2|	2960310	2960325	0.133333	0.866667
gi|561108321|ref|NC_018143.2|	2960335	2960507	0.197674	0.802326
gi|561108321|ref|NC_018143.2|	2960627	2960667	0.225	0.775
gi|561108321|ref|NC_018143.2|	2973457	2973470	0.230769	0.769231
gi|561108321|ref|NC_018143.2|	3054630	3055049	0.176611	0.823389
gi|561108321|ref|NC_018143.2|	3112327	3112469	0.28169	0.71831
gi|561108321|ref|NC_018143.2|	3122132	3122485	0.382436	0.617564
gi|561108321|ref|NC_018143.2|	3122493	3122585	0.413043	0.586957
gi|561108321|ref|NC_018143.2|	3122856	3122890	0.441176	0.558824
gi|561108321|ref|NC_018143.2|	3147137	3147185	0.1875	0.8125
gi|561108321|ref|NC_018143.2|	3147195	3147221	0.153846	0.846154
gi|561108321|ref|NC_018143.2|	3147231	3147244	0	1
gi|561108321|ref|NC_018143.2|	3163531	3163780	0.212851	0.787149
gi|561108321|ref|NC_018143.2|	3163783	3163823	0.25	0.75
gi|561108321|ref|NC_018143.2|	3163861	3163906	0.2	0.8
gi|561108321|ref|NC_018143.2|	3194718	3194801	0.301205	0.698795
gi|561108321|ref|NC_018143.2|	3377274	3377660	0.489637	0.510363
gi|561108321|ref|NC_018143.2|	3377678	3377688	0.1	0.9
gi|561108321|ref|NC_018143.2|	3378270	3379394	0.380783	0.619217
gi|561108321|ref|NC_018143.2|	3379701	3380136	0.450575	0.549425
gi|561108321|ref|NC_018143.2|	3448504	3451395	0.33587	0.66413
gi|561108321|ref|NC_018143.2|	3501331	3501661	0.351515	0.648485
gi|561108321|ref|NC_018143.2|	3552581	3552707	0.396825	0.603175
gi|561108321|ref|NC_018143.2|	3594345	3594371	0.346154	0.653846
gi|561108321|ref|NC_018143.2|	3731237	3732255	0.356582	0.643418
gi|561108321|ref|NC_018143.2|	3737337	3737361	0.166667	0.833333
gi|561108321|ref|NC_018143.2|	3737388	3737452	0.171875	0.828125
gi|561108321|ref|NC_018143.2|	3737470	3738009	0.205937	0.794063
gi|561108321|ref|NC_018143.2|	3738011	3739638	0.197296	0.802704
gi|561108321|ref|NC_018143.2|	3739687	3739740	0.169811	0.830189
gi|561108321|ref|NC_018143.2|	3739783	3739814	0.258065	0.741935
gi|561108321|ref|NC_018143.2|	3739816	3739849	0.151515	0.848485
gi|561108321|ref|NC_018143.2|	3740322	3740341	0.157895	0.842105
gi|561108321|ref|NC_018143.2|	3740596	3740615	0.210526	0.789474
gi|561108321|ref|NC_018143.2|	3741726	3742318	0.216216	0.783784
gi|561108321|ref|NC_018143.2|	3779783	3779893	0.2	0.8
gi|561108321|ref|NC_018143.2|	3802357	3803493	0.180458	0.819542
gi|561108321|ref|NC_018143.2|	3803510	3803556	0.282609	0.717391
gi|561108321|ref|NC_018143.2|	3803558	3803575	0.058824	0.941176
gi|561108321|ref|NC_018143.2|	3803582	3803604	0.227273	0.772727
gi|561108321|ref|NC_018143.2|	3842456	3847020	0.381464	0.618536
gi|561108321|ref|NC_018143.2|	3927270	3929140	0.193048	0.806952
gi|561108321|ref|NC_018143.2|	3929142	3929154	0.25	0.75
gi|561108321|ref|NC_018143.2|	3929159	3929178	0.210526	0.789474
gi|561108321|ref|NC_018143.2|	3929342	3929357	0.133333	0.866667
gi|561108321|ref|NC_018143.2|	3930314	3930334	0.15	0.85
gi|561108321|ref|NC_018143.2|	3930340	3930382	0.119048	0.880952
gi|561108321|ref|NC_018143.2|	3930384	3930799	0.190361	0.809639
gi|561108321|ref|NC_018143.2|	3931555	3936802	0.185058	0.814942
gi|561108321|ref|NC_018143.2|	3936803	3936814	0.181818	0.818182
gi|561108321|ref|NC_018143.2|	3940422	3940432	0.3	0.7
gi|561108321|ref|NC_018143.2|	3940436	3940500	0.25	0.75
gi|561108321|ref|NC_018143.2|	3940514	3940612	0.204082	0.795918
gi|561108321|ref|NC_018143.2|	3940633	3940649	0.1875	0.8125
gi|561108321|ref|NC_018143.2|	3940654	3940670	0	1
gi|561108321|ref|NC_018143.2|	3940681	3940697	0.1875	0.8125
gi|561108321|ref|NC_018143.2|	3940819	3941717	0.197105	0.802895
gi|561108321|ref|NC_018143.2|	3941719	3942527	0.207921	0.792079
gi|561108321|ref|NC_018143.2|	3942534	3942604	0.257143	0.742857
gi|561108321|ref|NC_018143.2|	3942647	3942684	0.189189	0.810811
gi|561108321|ref|NC_018143.2|	3942695	3942718	0.26087	0.73913
gi|561108321|ref|NC_018143.2|	3942807	3942875	0.308824	0.691176
gi|561108321|ref|NC_018143.2|	3942876	3943016	0.178571	0.821429
gi|561108321|ref|NC_018143.2|	3943095	3944943	0.188312	0.811688
gi|561108321|ref|NC_018143.2|	3944964	3945005	0.219512	0.780488
gi|561108321|ref|NC_018143.2|	3946438	3950212	0.17753	0.82247
gi|561108321|ref|NC_018143.2|	4032655	4032820	0.193939	0.806061
gi|561108321|ref|NC_018143.2|	4037128	4037334	0.199029	0.800971
gi|561108321|ref|NC_018143.2|	4037381	4037501	0.291667	0.708333
gi|561108321|ref|NC_018143.2|	4037508	4037643	0.185185	0.814815
gi|561108321|ref|NC_018143.2|	4094343	4094471	0.15625	0.84375
gi|561108321|ref|NC_018143.2|	4094474	4094484	0.5	0.5
gi|561108321|ref|NC_018143.2|	4190013	4190550	0.392924	0.607076
gi|561108321|ref|NC_018143.2|	4213095	4215231	0.3647	0.6353
gi|561108321|ref|NC_018143.2|	4375806	4375885	0.35443	0.64557

## Sheet: NX_annotation
H37Rv_CDS_start	H37Rv_CDS_finish	Description
131381	132872	ID=gene:Rv0109;assembly_name=GCA_000195955.2;biotype=protein_coding;description=PE-PGRS family protein PE_PGRS1;external_name=PE_PGRS1;logic_name=ena;version=1
149532	150996	ID=gene:Rv0124;assembly_name=GCA_000195955.2;biotype=protein_coding;description=PE-PGRS family protein PE_PGRS2;external_name=PE_PGRS2;logic_name=ena;version=1
307876	309547	ID=gene:Rv0256c;assembly_name=GCA_000195955.2;biotype=protein_coding;description=PPE family protein PPE2;external_name=PPE2;logic_name=ena;version=1
333436	336310	ID=gene:Rv0278c;assembly_name=GCA_000195955.2;biotype=protein_coding;description=PE-PGRS family protein PE_PGRS3;external_name=PE_PGRS3;logic_name=ena;version=1
336559	339073	ID=gene:Rv0279c;assembly_name=GCA_000195955.2;biotype=protein_coding;description=PE-PGRS family protein PE_PGRS4;external_name=PE_PGRS4;logic_name=ena;version=1
580731	580808	Name=77 bp Mycobacterial Interspersed Repetitive Unit%2CClass I (see Supply et al.%2C1997);class=ENA_REPEAT;repeat_consensus=N;type=ENA_REPEAT
622792	624577	ID=gene:Rv0532;assembly_name=GCA_000195955.2;biotype=protein_coding;description=PE-PGRS family protein PE_PGRS6;external_name=PE_PGRS6;logic_name=ena;version=1
671995	675916	ID=gene:Rv0578c;assembly_name=GCA_000195955.2;biotype=protein_coding;description=PE-PGRS family protein PE_PGRS7;external_name=PE_PGRS7;logic_name=ena;version=1
725012	728306	ID=gene:Rv0631c;assembly_name=GCA_000195955.2;biotype=protein_coding;description=Probable exonuclease V (gamma chain) RecC (exodeoxyribonuclease V gamma chain)(exodeoxyribonuclease V polypeptide);external_name=recC;logic_name=ena;version=1
835700	838052	ID=gene:Rv0746;assembly_name=GCA_000195955.2;biotype=protein_coding;description=PE-PGRS family protein PE_PGRS9;external_name=PE_PGRS9;logic_name=ena;version=1
838450	840856	ID=gene:Rv0747;assembly_name=GCA_000195955.2;biotype=protein_coding;description=PE-PGRS family protein PE_PGRS10;external_name=PE_PGRS10;logic_name=ena;version=1
925360	927610	ID=gene:Rv0833;assembly_name=GCA_000195955.2;biotype=protein_coding;description=PE-PGRS family protein PE_PGRS13;external_name=PE_PGRS13;logic_name=ena;version=1
927836	930485	ID=gene:Rv0834c;assembly_name=GCA_000195955.2;biotype=protein_coding;description=PE-PGRS family protein PE_PGRS14;external_name=PE_PGRS14;logic_name=ena;version=1
930952	931597	ID=gene:Rv0835;assembly_name=GCA_000195955.2;biotype=protein_coding;description=Possible lipoprotein LpqQ;external_name=lpqQ;logic_name=ena;version=1
968423	970244	ID=gene:Rv0872c;assembly_name=GCA_000195955.2;biotype=protein_coding;description=PE-PGRS family protein PE_PGRS15;external_name=PE_PGRS15;logic_name=ena;version=1
1090372	1093144	ID=gene:Rv0977;assembly_name=GCA_000195955.2;biotype=protein_coding;description=PE-PGRS family protein PE_PGRS16;external_name=PE_PGRS16;logic_name=ena;version=1
1188420	1190424	ID=gene:Rv1067c;assembly_name=GCA_000195955.2;biotype=protein_coding;description=PE-PGRS family protein PE_PGRS19;external_name=PE_PGRS19;logic_name=ena;version=1
1190756	1192148	ID=gene:Rv1068c;assembly_name=GCA_000195955.2;biotype=protein_coding;description=PE-PGRS family protein PE_PGRS20;external_name=PE_PGRS20;logic_name=ena;version=1
1203312	1204035	ID=gene:Rv1078;assembly_name=GCA_000195955.2;biotype=protein_coding;description=Probable proline-rich antigen homolog Pra;external_name=pra;logic_name=ena;version=1
1211559	1213863	ID=gene:Rv1087;assembly_name=GCA_000195955.2;biotype=protein_coding;description=PE-PGRS family protein PE_PGRS21;external_name=PE_PGRS21;logic_name=ena;version=1
1216468	1219030	ID=gene:Rv1091;assembly_name=GCA_000195955.2;biotype=protein_coding;description=PE-PGRS family protein PE_PGRS22;external_name=PE_PGRS22;logic_name=ena;version=1
1284178	1284862	ID=gene:Rv1158c;assembly_name=GCA_000195955.2;biotype=protein_coding;description=Conserved hypothetical ala-%2C pro-rich protein;logic_name=ena;version=1
1384988	1386677	ID=gene:Rv1243c;assembly_name=GCA_000195955.2;biotype=protein_coding;description=PE-PGRS family protein PE_PGRS23;external_name=PE_PGRS23;logic_name=ena;version=1
1488153	1489965	ID=gene:Rv1325c;assembly_name=GCA_000195955.2;biotype=protein_coding;description=PE-PGRS family protein PE_PGRS24;external_name=PE_PGRS24;logic_name=ena;version=1
1572126	1573857	ID=gene:Rv1396c;assembly_name=GCA_000195955.2;biotype=protein_coding;description=PE-PGRS family protein PE_PGRS25;external_name=PE_PGRS25;logic_name=ena;version=1
1630637	1634627	ID=gene:Rv1450c;assembly_name=GCA_000195955.2;biotype=protein_coding;description=PE-PGRS family protein PE_PGRS27;external_name=PE_PGRS27;logic_name=ena;version=1
1633530	1634790	Name=1260 bp imperfect direct repeat 2%2C first copy at 1637133..1638392;class=ENA_REPEAT;repeat_consensus=N;type=ENA_REPEAT
1636003	1638229	ID=gene:Rv1452c;assembly_name=GCA_000195955.2;biotype=protein_coding;description=PE-PGRS family protein PE_PGRS28;external_name=PE_PGRS28;logic_name=ena;version=1
1637132	1638392	Name=1260 bp imperfect direct repeat 1%2C second copy at 1633531..1634790;class=ENA_REPEAT;repeat_consensus=N;type=ENA_REPEAT
1862346	1865382	ID=gene:Rv1651c;assembly_name=GCA_000195955.2;biotype=protein_coding;description=PE-PGRS family protein PE_PGRS30;external_name=PE_PGRS30;logic_name=ena;version=1
1875303	1881684	ID=gene:Rv1661;assembly_name=GCA_000195955.2;biotype=protein_coding;description=Probable polyketide synthase Pks7;external_name=pks7;logic_name=ena;version=1
1981613	1984775	ID=gene:Rv1753c;assembly_name=GCA_000195955.2;biotype=protein_coding;description=PPE family protein PPE24;external_name=PPE24;logic_name=ena;version=1
1989832	1992577	ID=gene:Rv1759c;assembly_name=GCA_000195955.2;biotype=protein_coding;description=PE-PGRS family protein Wag22;external_name=wag22;logic_name=ena;version=1
1993152	1994661	ID=gene:Rv1760;assembly_name=GCA_000195955.2;biotype=protein_coding;description=Possible triacylglycerol synthase (diacylglycerol acyltransferase);logic_name=ena;version=1
1994670	1995054	ID=gene:Rv1761c;assembly_name=GCA_000195955.2;biotype=protein_coding;description=Possible exported protein;logic_name=ena;version=1
1995053	1995842	ID=gene:Rv1762c;assembly_name=GCA_000195955.2;biotype=protein_coding;description=Unknown protein;logic_name=ena;version=1
1997417	1998515	ID=gene:Rv1765c;assembly_name=GCA_000195955.2;biotype=protein_coding;description=Conserved hypothetical protein;logic_name=ena;version=1
1998583	1999813	assembly_name=GCA_000195955.2;external_name=ISB9'%2C len: 1230 nt. Insertion sequence ISB9%2C nearly identical to EM_BA:MTU78639. Note that this sequence shows several differences to EM_BA: MTU78639%2C and the transposase ORFs are extensively frameshifted. Our sequence has been checked and is thought ...;logic_name=ena_mobile_element
2000613	2002470	ID=gene:Rv1768;assembly_name=GCA_000195955.2;biotype=protein_coding;description=PE-PGRS family protein PE_PGRS31;external_name=PE_PGRS31;logic_name=ena;version=1
2025300	2026398	ID=gene:Rv1787;assembly_name=GCA_000195955.2;biotype=protein_coding;description=PPE family protein PPE25;external_name=PPE25;logic_name=ena;version=1
2028424	2029477	ID=gene:Rv1790;assembly_name=GCA_000195955.2;biotype=protein_coding;description=PPE family protein PPE27;external_name=PPE27;logic_name=ena;version=1
2044922	2046842	ID=gene:Rv1803c;assembly_name=GCA_000195955.2;biotype=protein_coding;description=PE-PGRS family protein PE_PGRS32;external_name=PE_PGRS32;logic_name=ena;version=1
2061177	2062674	ID=gene:Rv1818c;assembly_name=GCA_000195955.2;biotype=protein_coding;description=PE-PGRS family protein PE_PGRS33;external_name=PE_PGRS33;logic_name=ena;version=1
2145213	2146245	ID=gene:Rv1899c;assembly_name=GCA_000195955.2;biotype=protein_coding;description=Possible lipoprotein LppD;external_name=lppD;logic_name=ena;version=1
2261815	2263072	ID=gene:Rv2015c;assembly_name=GCA_000195955.2;biotype=protein_coding;description=Conserved hypothetical protein;logic_name=ena;version=1
2338064	2338505	ID=gene:Rv2081c;assembly_name=GCA_000195955.2;biotype=protein_coding;description=Conserved transmembrane protein;logic_name=ena;version=1
2338708	2340874	ID=gene:Rv2082;assembly_name=GCA_000195955.2;biotype=protein_coding;description=Conserved hypothetical protein;logic_name=ena;version=1
2356728	2358033	ID=gene:Rv2098c;assembly_name=GCA_000195955.2;biotype=protein_coding;description=PE-PGRS family protein PE_PGRS36;external_name=PE_PGRS36;logic_name=ena;version=1
2387201	2387972	ID=gene:Rv2126c;assembly_name=GCA_000195955.2;biotype=protein_coding;description=PE-PGRS family protein PE_PGRS37;external_name=PE_PGRS37;logic_name=ena;version=1
2423239	2424838	ID=gene:Rv2162c;assembly_name=GCA_000195955.2;biotype=protein_coding;description=PE-PGRS family protein PE_PGRS38;external_name=PE_PGRS38;logic_name=ena;version=1
2462147	2463047	ID=gene:Rv2198c;assembly_name=GCA_000195955.2;biotype=protein_coding;description=Probable conserved membrane protein MmpS3;external_name=mmpS3;logic_name=ena;version=1
2469386	2470463	ID=gene:Rv2205c;assembly_name=GCA_000195955.2;biotype=protein_coding;description=Conserved hypothetical protein;logic_name=ena;version=1
2692798	2693884	ID=gene:Rv2396;assembly_name=GCA_000195955.2;biotype=protein_coding;description=PE-PGRS family protein PE_PGRS41;external_name=PE_PGRS41;logic_name=ena;version=1
2801253	2806236	ID=gene:Rv2490c;assembly_name=GCA_000195955.2;biotype=protein_coding;description=PE-PGRS family protein PE_PGRS43;external_name=PE_PGRS43;logic_name=ena;version=1
2822437	2823259	ID=gene:Rv2507;assembly_name=GCA_000195955.2;biotype=protein_coding;description=Possible conserved proline rich membrane protein;logic_name=ena;version=1
2880074	2881052	ID=gene:Rv2560;assembly_name=GCA_000195955.2;biotype=protein_coding;description=Probable proline and glycine rich transmembrane protein;logic_name=ena;version=1
2960104	2962441	ID=gene:Rv2634c;assembly_name=GCA_000195955.2;biotype=protein_coding;description=PE-PGRS family protein PE_PGRS46;external_name=PE_PGRS46;logic_name=ena;version=1
3053913	3055491	ID=gene:Rv2741;assembly_name=GCA_000195955.2;biotype=protein_coding;description=PE-PGRS family protein PE_PGRS47;external_name=PE_PGRS47;logic_name=ena;version=1
3245444	3251075	ID=gene:Rv2931;assembly_name=GCA_000195955.2;biotype=protein_coding;description=Phenolpthiocerol synthesis type-I polyketide synthase PpsA;external_name=ppsA;logic_name=ena;version=1
3255684	3262251	ID=gene:Rv2933;assembly_name=GCA_000195955.2;biotype=protein_coding;description=Phenolpthiocerol synthesis type-I polyketide synthase PpsC;external_name=ppsC;logic_name=ena;version=1
3376938	3378243	ID=gene:Rv3018c;assembly_name=GCA_000195955.2;biotype=protein_coding;description=PPE family protein PPE46;external_name=PPE46;logic_name=ena;version=1
3379375	3380452	ID=gene:Rv3021c;assembly_name=GCA_000195955.2;biotype=protein_coding;description=PPE family protein PPE47;external_name=PPE47;logic_name=ena;version=1
3738157	3742774	ID=gene:Rv3345c;assembly_name=GCA_000195955.2;biotype=protein_coding;description=PE-PGRS family protein PE_PGRS50;external_name=PE_PGRS50;logic_name=ena;version=1
3743710	3753184	ID=gene:Rv3347c;assembly_name=GCA_000195955.2;biotype=protein_coding;description=PPE family protein PPE55;external_name=PPE55;logic_name=ena;version=1
3755951	3767102	ID=gene:Rv3350c;assembly_name=GCA_000195955.2;biotype=protein_coding;description=PPE family protein PPE56;external_name=PPE56;logic_name=ena;version=1
3801652	3803848	ID=gene:Rv3388;assembly_name=GCA_000195955.2;biotype=protein_coding;description=PE-PGRS family protein PE_PGRS52;external_name=PE_PGRS52;logic_name=ena;version=1
3842238	3842769	ID=gene:Rv3425;assembly_name=GCA_000195955.2;biotype=protein_coding;description=PPE family protein PPE57;external_name=PPE57;logic_name=ena;version=1
3843035	3843734	ID=gene:Rv3426;assembly_name=GCA_000195955.2;biotype=protein_coding;description=PPE family protein PPE58;external_name=PPE58;logic_name=ena;version=1
3843884	3844640	ID=gene:Rv3427c;assembly_name=GCA_000195955.2;biotype=protein_coding;description=Possible transposase;logic_name=ena;version=1
3843887	3845970	assembly_name=GCA_000195955.2;external_name=IS1532%2C len: 2083 nt. Insertion sequence IS1532.;logic_name=ena_mobile_element
3844737	3845970	ID=gene:Rv3428c;assembly_name=GCA_000195955.2;biotype=protein_coding;description=Possible transposase;logic_name=ena;version=1
3878658	3879264	ID=gene:Rv3458c;assembly_name=GCA_000195955.2;biotype=protein_coding;description=30S ribosomal protein S4 RpsD;external_name=rpsD;logic_name=ena;version=1
3895819	3898885	ID=gene:Rv3479;assembly_name=GCA_000195955.2;biotype=protein_coding;description=Possible transmembrane protein;logic_name=ena;version=1
3926568	3930714	ID=gene:Rv3507;assembly_name=GCA_000195955.2;biotype=protein_coding;description=PE-PGRS family protein PE_PGRS53;external_name=PE_PGRS53;logic_name=ena;version=1
3931004	3936710	ID=gene:Rv3508;assembly_name=GCA_000195955.2;biotype=protein_coding;description=PE-PGRS family protein PE_PGRS54;external_name=PE_PGRS54;logic_name=ena;version=1
3945793	3950263	ID=gene:Rv3514;assembly_name=GCA_000195955.2;biotype=protein_coding;description=PE-PGRS family protein PE_PGRS57;external_name=PE_PGRS57;logic_name=ena;version=1
4031403	4033158	ID=gene:Rv3590c;assembly_name=GCA_000195955.2;biotype=protein_coding;description=PE-PGRS family protein PE_PGRS58;external_name=PE_PGRS58;logic_name=ena;version=1
4036730	4038050	ID=gene:Rv3595c;assembly_name=GCA_000195955.2;biotype=protein_coding;description=PE-PGRS family protein PE_PGRS59;external_name=PE_PGRS59;logic_name=ena;version=1
4093939	4094527	ID=gene:Rv3653;assembly_name=GCA_000195955.2;biotype=protein_coding;description=PE-PGRS family-related protein PE_PGRS61;external_name=PE_PGRS61;logic_name=ena;version=1
4201288	4201888	ID=gene:Rv3755c;assembly_name=GCA_000195955.2;biotype=protein_coding;description=Conserved protein;logic_name=ena;version=1
4353009	4355010	ID=gene:Rv3876;assembly_name=GCA_000195955.2;biotype=protein_coding;description=ESX-1 secretion-associated protein EspI. Conserved proline and alanine rich protein.;external_name=espI;logic_name=ena;version=1
4353279	4353330	Name=51 bp imperfect direct repeat1%2CGAACCGGCCGCATCTAAACCACCCACACCCCCCATGCCCATCGCCGGACCC;class=ENA_REPEAT;repeat_consensus=N;type=ENA_REPEAT
4353330	4353381	Name=51 bp imperfect direct repeat2%2CGAACCGGCCCCACCCAAACCACCCACACCCCCCATGCCCATCGCCGGACCC;class=ENA_REPEAT;repeat_consensus=N;type=ENA_REPEAT
4353381	4353432	Name=51 bp imperfect direct repeat3%2CGAACCGGCCCCACCCAAACCACCCACACCTCCGATGCCCATCGCCGGACCT;class=ENA_REPEAT;repeat_consensus=N;type=ENA_REPEAT
4360542	4361925	ID=gene:Rv3881c;assembly_name=GCA_000195955.2;biotype=protein_coding;description=Secreted ESX-1 substrate protein B%2C EspB. Conserved alanine and glycine rich protein;external_name=espB;logic_name=ena;version=1
4368517	4370170	ID=gene:Rv3886c;assembly_name=GCA_000195955.2;biotype=protein_coding;description=Probable alanine and proline rich membrane-anchored mycosin MycP2 (serine protease) (subtilisin-like protease) (subtilase-like) (mycosin-2);external_name=mycP2;logic_name=ena;version=1

## Sheet: TS_annotation
H37Rv_CDS_start	H37Rv_CDS_finish	Description	Description
149532	150996	gene:Rv0124	ID=gene:Rv0124;assembly_name=GCA_000195955.2;biotype=protein_coding;description=PE-PGRS family protein PE_PGRS2;external_name=PE_PGRS2;logic_name=ena;version=1
333436	336310	gene:Rv0278c	ID=gene:Rv0278c;assembly_name=GCA_000195955.2;biotype=protein_coding;description=PE-PGRS family protein PE_PGRS3;external_name=PE_PGRS3;logic_name=ena;version=1
336559	339073	gene:Rv0279c	ID=gene:Rv0279c;assembly_name=GCA_000195955.2;biotype=protein_coding;description=PE-PGRS family protein PE_PGRS4;external_name=PE_PGRS4;logic_name=ena;version=1
424776	434679	gene:Rv0355c	ID=gene:Rv0355c;assembly_name=GCA_000195955.2;biotype=protein_coding;description=PPE family protein PPE8;external_name=PPE8;logic_name=ena;version=1
455976	456192	gene:Rv0379	ID=gene:Rv0379;assembly_name=GCA_000195955.2;biotype=protein_coding;description=Possible protein transport protein SecE2;external_name=secE2;logic_name=ena;version=1
622792	624577	gene:Rv0532	ID=gene:Rv0532;assembly_name=GCA_000195955.2;biotype=protein_coding;description=PE-PGRS family protein PE_PGRS6;external_name=PE_PGRS6;logic_name=ena;version=1
671995	675916	gene:Rv0578c	ID=gene:Rv0578c;assembly_name=GCA_000195955.2;biotype=protein_coding;description=PE-PGRS family protein PE_PGRS7;external_name=PE_PGRS7;logic_name=ena;version=1
838450	840856	gene:Rv0747	ID=gene:Rv0747;assembly_name=GCA_000195955.2;biotype=protein_coding;description=PE-PGRS family protein PE_PGRS10;external_name=PE_PGRS10;logic_name=ena;version=1
925360	927610	gene:Rv0833	ID=gene:Rv0833;assembly_name=GCA_000195955.2;biotype=protein_coding;description=PE-PGRS family protein PE_PGRS13;external_name=PE_PGRS13;logic_name=ena;version=1
927836	930485	gene:Rv0834c	ID=gene:Rv0834c;assembly_name=GCA_000195955.2;biotype=protein_coding;description=PE-PGRS family protein PE_PGRS14;external_name=PE_PGRS14;logic_name=ena;version=1
1090372	1093144	gene:Rv0977	ID=gene:Rv0977;assembly_name=GCA_000195955.2;biotype=protein_coding;description=PE-PGRS family protein PE_PGRS16;external_name=PE_PGRS16;logic_name=ena;version=1
1188420	1190424	gene:Rv1067c	ID=gene:Rv1067c;assembly_name=GCA_000195955.2;biotype=protein_coding;description=PE-PGRS family protein PE_PGRS19;external_name=PE_PGRS19;logic_name=ena;version=1
1190756	1192148	gene:Rv1068c	ID=gene:Rv1068c;assembly_name=GCA_000195955.2;biotype=protein_coding;description=PE-PGRS family protein PE_PGRS20;external_name=PE_PGRS20;logic_name=ena;version=1
1211559	1213863	gene:Rv1087	ID=gene:Rv1087;assembly_name=GCA_000195955.2;biotype=protein_coding;description=PE-PGRS family protein PE_PGRS21;external_name=PE_PGRS21;logic_name=ena;version=1
1216468	1219030	gene:Rv1091	ID=gene:Rv1091;assembly_name=GCA_000195955.2;biotype=protein_coding;description=PE-PGRS family protein PE_PGRS22;external_name=PE_PGRS22;logic_name=ena;version=1
1384988	1386677	gene:Rv1243c	ID=gene:Rv1243c;assembly_name=GCA_000195955.2;biotype=protein_coding;description=PE-PGRS family protein PE_PGRS23;external_name=PE_PGRS23;logic_name=ena;version=1
1488153	1489965	gene:Rv1325c	ID=gene:Rv1325c;assembly_name=GCA_000195955.2;biotype=protein_coding;description=PE-PGRS family protein PE_PGRS24;external_name=PE_PGRS24;logic_name=ena;version=1
1572126	1573857	gene:Rv1396c	ID=gene:Rv1396c;assembly_name=GCA_000195955.2;biotype=protein_coding;description=PE-PGRS family protein PE_PGRS25;external_name=PE_PGRS25;logic_name=ena;version=1
1618208	1619684	gene:Rv1441c	ID=gene:Rv1441c;assembly_name=GCA_000195955.2;biotype=protein_coding;description=PE-PGRS family protein PE_PGRS26;external_name=PE_PGRS26;logic_name=ena;version=1
1630637	1634627	gene:Rv1450c	ID=gene:Rv1450c;assembly_name=GCA_000195955.2;biotype=protein_coding;description=PE-PGRS family protein PE_PGRS27;external_name=PE_PGRS27;logic_name=ena;version=1
1636003	1638229	gene:Rv1452c	ID=gene:Rv1452c;assembly_name=GCA_000195955.2;biotype=protein_coding;description=PE-PGRS family protein PE_PGRS28;external_name=PE_PGRS28;logic_name=ena;version=1
2025300	2026398	gene:Rv1787	ID=gene:Rv1787;assembly_name=GCA_000195955.2;biotype=protein_coding;description=PPE family protein PPE25;external_name=PPE25;logic_name=ena;version=1
2026476	2026776	gene:Rv1788	ID=gene:Rv1788;assembly_name=GCA_000195955.2;biotype=protein_coding;description=PE family protein PE18;external_name=PE18;logic_name=ena;version=1
2026789	2027971	gene:Rv1789	ID=gene:Rv1789;assembly_name=GCA_000195955.2;biotype=protein_coding;description=PPE family protein PPE26;external_name=PPE26;logic_name=ena;version=1
2061177	2062674	gene:Rv1818c	ID=gene:Rv1818c;assembly_name=GCA_000195955.2;biotype=protein_coding;description=PE-PGRS family protein PE_PGRS33;external_name=PE_PGRS33;logic_name=ena;version=1
2692798	2693884	gene:Rv2396	ID=gene:Rv2396;assembly_name=GCA_000195955.2;biotype=protein_coding;description=PE-PGRS family protein PE_PGRS41;external_name=PE_PGRS41;logic_name=ena;version=1
2801253	2806236	gene:Rv2490c	ID=gene:Rv2490c;assembly_name=GCA_000195955.2;biotype=protein_coding;description=PE-PGRS family protein PE_PGRS43;external_name=PE_PGRS43;logic_name=ena;version=1
3053913	3055491	gene:Rv2741	ID=gene:Rv2741;assembly_name=GCA_000195955.2;biotype=protein_coding;description=PE-PGRS family protein PE_PGRS47;external_name=PE_PGRS47;logic_name=ena;version=1
3162267	3164115	gene:Rv2853	ID=gene:Rv2853;assembly_name=GCA_000195955.2;biotype=protein_coding;description=PE-PGRS family protein PE_PGRS48;external_name=PE_PGRS48;logic_name=ena;version=1
3448503	3449991	gene:Rv3083	ID=gene:Rv3083;assembly_name=GCA_000195955.2;biotype=protein_coding;description=Probable monooxygenase (hydroxylase);logic_name=ena;version=1
3449996	3450923	gene:Rv3084	ID=gene:Rv3084;assembly_name=GCA_000195955.2;biotype=protein_coding;description=Probable acetyl-hydrolase/esterase LipR;external_name=lipR;logic_name=ena;version=1
3736983	3738438	gene:Rv3344c	ID=gene:Rv3344c;assembly_name=GCA_000195955.2;biotype=protein_coding;description=PE-PGRS family protein PE_PGRS49;external_name=PE_PGRS49;logic_name=ena;version=1
3738157	3742774	gene:Rv3345c	ID=gene:Rv3345c;assembly_name=GCA_000195955.2;biotype=protein_coding;description=PE-PGRS family protein PE_PGRS50;external_name=PE_PGRS50;logic_name=ena;version=1
3778567	3780334	gene:Rv3367	ID=gene:Rv3367;assembly_name=GCA_000195955.2;biotype=protein_coding;description=PE-PGRS family protein PE_PGRS51;external_name=PE_PGRS51;logic_name=ena;version=1
3801652	3803848	gene:Rv3388	ID=gene:Rv3388;assembly_name=GCA_000195955.2;biotype=protein_coding;description=PE-PGRS family protein PE_PGRS52;external_name=PE_PGRS52;logic_name=ena;version=1
3842238	3842769	gene:Rv3425	ID=gene:Rv3425;assembly_name=GCA_000195955.2;biotype=protein_coding;description=PPE family protein PPE57;external_name=PPE57;logic_name=ena;version=1
3843035	3843734	gene:Rv3426	ID=gene:Rv3426;assembly_name=GCA_000195955.2;biotype=protein_coding;description=PPE family protein PPE58;external_name=PPE58;logic_name=ena;version=1
3843884	3844640	gene:Rv3427c	ID=gene:Rv3427c;assembly_name=GCA_000195955.2;biotype=protein_coding;description=Possible transposase;logic_name=ena;version=1
3844737	3845970	gene:Rv3428c	ID=gene:Rv3428c;assembly_name=GCA_000195955.2;biotype=protein_coding;description=Possible transposase;logic_name=ena;version=1
3926568	3930714	gene:Rv3507	ID=gene:Rv3507;assembly_name=GCA_000195955.2;biotype=protein_coding;description=PE-PGRS family protein PE_PGRS53;external_name=PE_PGRS53;logic_name=ena;version=1
3931004	3936710	gene:Rv3508	ID=gene:Rv3508;assembly_name=GCA_000195955.2;biotype=protein_coding;description=PE-PGRS family protein PE_PGRS54;external_name=PE_PGRS54;logic_name=ena;version=1
3939616	3941761	gene:Rv3511	ID=gene:Rv3511;assembly_name=GCA_000195955.2;biotype=protein_coding;description=PE-PGRS family protein PE_PGRS55;external_name=PE_PGRS55;logic_name=ena;version=1
3941723	3944963	gene:Rv3512	ID=gene:Rv3512;assembly_name=GCA_000195955.2;biotype=protein_coding;description=PE-PGRS family protein PE_PGRS56;external_name=PE_PGRS56;logic_name=ena;version=1
3945793	3950263	gene:Rv3514	ID=gene:Rv3514;assembly_name=GCA_000195955.2;biotype=protein_coding;description=PE-PGRS family protein PE_PGRS57;external_name=PE_PGRS57;logic_name=ena;version=1
3551229	3552584	gene:Rv3183	assembly_name=GCA_000195955.2;external_name=IS6110-12%2C len: 1355 nt. Insertion sequence IS6110. This region is a possible MT-complex-specific genomic island (See Becq et al.%2C 2007).;logic_name=ena_mobile_element
3843887	3845970	gene:Rv3427c	assembly_name=GCA_000195955.2;external_name=IS1532%2C len: 2083 nt. Insertion sequence IS1532.;logic_name=ena_mobile_element
1633530	1634790	gene:Rv1450c	Name=1260 bp imperfect direct repeat 2%2C first copy at 1637133..1638392;class=ENA_REPEAT;repeat_consensus=N;type=ENA_REPEAT
3552556	3552584	gene:Rv3185	Name=28 bp inverted repeat at right end of IS6110%2CTGAACCGCCCCGGTGAGTCCGGAGACTC. Thisregion is a possible MT-complex-specific genomic island (See Becq et al.%2C2007).;class=ENA_REPEAT;repeat_consensus=N;type=ENA_REPEAT
